# Supplementary material for: Type I Interferon Promotes Antitumor T Cell Response in CRPC by Regulating MDSC
Source: Cancers (Basel). 2021 Nov 8;13(21):5574. doi: 10.3390/cancers13215574 (PMC8582786; doi:10.3390/cancers13215574)
Supplement: Supplementary file 1 [file cancers-13-05574-s001.zip]

Archive with 1 entries (1 files):
- cancers-1362687-supplementary.pdf
